# Supplementary material for: Quasimetagenomic source tracking of Listeria monocytogenes from naturally contaminated ice cream
Source: BMC Infect Dis. 2020 Jan 29;20:83. doi: 10.1186/s12879-019-4747-z (PMC6990534; doi:10.1186/s12879-019-4747-z)
Supplement: Supplementary file 1 — Additional file 1. Annotation for phylogenetic trees of full and abbreviated NCBI 2015 listeriosis outbreak cluster linked to ice cream. [file 12879_2019_4747_MOESM1_ESM.xlsx]

## Sheet: Figure 1A
Supplemental Table 1 Full List and Accession numbers for all genomes used in the small phylogenetic tree
Outbreak
NCBI Accession	StrainID	Source	Location
SRR1193828	PNUSAL000593	Clinical	USA
SRR1217489	PNUSAL000635	Clinical	USA
SRR1263957	PNUSAL000566	Clinical	USA
SRR1917440	CFSAN029793	distribution center	USA:SC,Lexington
SRR1917446	CFSAN029804	distribution center	USA:SC,Lexington
SRR1917447	CFSAN029822	distribution center	USA:SC,Lexington
SRR1917462	CFSAN029812	distribution center	USA:SC,Lexington
SRR1917463	CFSAN029815	distribution center	USA:SC,Lexington
SRR1917468	CFSAN029792	distribution center	USA:SC,Lexington
SRR1917469	CFSAN029803	distribution center	USA:SC,Lexington
SRR1917472	CFSAN029797	distribution center	USA:SC,Lexington
SRR1917473	CFSAN029801	distribution center	USA:SC,Lexington
SRR1917485	CFSAN029808	distribution center	USA:SC,Lexington
SRR1917502	CFSAN029796	distribution center	USA:SC,Lexington
SRR1917503	CFSAN029791	distribution center	USA:SC,Lexington
SRR1918995	CFSAN029809	distribution center	USA:SC,Lexington
SRR1922575	CFSAN030112	food	USA:TX
SRR1922576	CFSAN030113	food	USA:TX
SRR1922577	CFSAN030114	food	USA:TX
SRR1922578	CFSAN030115	food	USA:TX
SRR1922579	CFSAN030116	food	USA:TX
SRR1922580	CFSAN030117	food	USA:TX
SRR1970579	CFSAN030802	product	USA: TX, Brenham
SRR1973644	CFSAN030795	product	USA: TX, Brenham
SRR1973670	CFSAN030798	product	USA: TX, Brenham
SRR1973706	CFSAN030800	product	USA: TX, Brenham
SRR1973713	CFSAN030793	environmental swab	USA: TX, Brenham
SRR1973766	CFSAN029794	distribution center	USA:SC,Lexington
SRR1973768	CFSAN030799	product	USA: TX, Brenham
SRR1973880	CFSAN030794	environmental swab	USA: TX, Brenham
SRR1973980	CFSAN030801	product	USA: TX, Brenham
SRR1974082	CFSAN030805	product	USA: TX, Brenham
SRR1974118	CFSAN030803	product	USA: TX, Brenham
SRR1975179	PNUSAL001324	clinical	USA
SRR2003528	TX-ACF1500604	frozen dessert	USA:TX
SRR2003529	TX-ACF1500601	frozen dessert	USA:TX
SRR2003530	TX-ACF1500600	frozen dessert	USA:TX
SRR2003531	TX-ACF1500599	frozen dessert	USA:TX
SRR2003536	TX-ACF1500603	frozen dessert	USA:TX
SRR2003537	TX-ACF1500612	frozen dessert	USA:TX
SRR2010694	CFSAN032531	environmental swab	USA: TX, Brenham
SRR2010695	CFSAN032532	environmental swab	USA: TX, Brenham
SRR2047233	2015L-6206	Dairy_Ice cream	USA
SRR2047234	2015L-6249	Dairy_Ice cream	USA
SRR2047237	2015L-6181	Dairy_Ice cream	USA
SRR2047239	2015L-6193	Dairy_Ice cream	USA
SRR2047245	2015L-6258	Dairy_Ice cream	USA
SRR2047246	2015L-6194	Dairy_Ice cream	USA
SRR2047249	2015L-6222	Dairy_Ice cream	USA
SRR2047251	2015L-6250	Dairy_Ice cream	USA
SRR2047273	2015L-6246	Dairy_Ice cream	USA
SRR2047276	2015L-6186	Dairy_Ice cream	USA
SRR2047277	2015L-6262	Dairy_Ice cream	USA
SRR2047278	2015L-6188	Dairy_Ice cream	USA
SRR2047280	2015L-6232	Dairy_Ice cream	USA
SRR2047281	2015L-6259	Ice Cream	USA
SRR2047282	2015L-6218	Dairy_Ice cream	USA
SRR2047286	2015L-6260	Dairy_Ice cream	USA
SRR2047287	2015L-6211	Dairy_Ice cream	USA
SRR2047336	2015L-6176	Dairy_Ice cream	USA
SRR2047372	2015L-6170	Dairy_Ice cream	USA
SRR2047373	2015L-6263	Dairy_Ice cream	USA
SRR2047374	2015L-6257	Dairy_Ice cream	USA
SRR2047381	2015L-6234	Dairy_Ice cream	USA
SRR2047382	2015L-6189	Dairy_Ice cream	USA
SRR2047383	2015L-6191	Dairy_Ice cream	USA
SRR2047393	2015L-6255	Dairy_Ice cream	USA
SRR2047394	2015L-6256	Dairy_Ice cream	USA
SRR2047395	2015L-6197	Dairy_Ice cream	USA
SRR2047397	2015L-6179	Dairy_Ice cream	USA
SRR2047398	2015L-6217	Dairy_Ice cream	USA
SRR2047399	2015L-6201	Dairy_Ice cream	USA
SRR2047400	2015L-6227	Ice Cream	USA
SRR2047391	2015L-6198	Dairy_Ice cream	USA
SRR2047392	2015L-6213	Dairy_Ice cream	USA
SRR2047401	2015L-6237	Dairy_Ice cream	USA
SRR2047402	2015L-6192	Dairy_Ice cream	USA
SRR2047403	2015L-6247	Dairy_Ice cream	USA
SRR2047404	2015L-6167	Dairy_Ice cream	USA
SRR2047405	2015L-6205	Dairy_Ice cream	USA
SRR2047406	2015L-6164	Dairy_Ice cream	USA
SRR2047412	2015L-6231	Dairy_Ice cream	USA
SRR2047414	2015L-6199	Ice Cream	USA
SRR2047416	2015L-6261	Dairy_Ice cream	USA
SRR2047417	2015L-6228	Dairy_Ice cream	USA
SRR2047418	2015L-6183	Dairy_Ice cream	USA
SRR2047420	2015L-6162	Dairy_Ice cream	USA
SRR2047421	2015L-6236	Ice Cream	USA
SRR2047423	2015L-6172	Ice Cream	USA
SRR2047424	2015L-6264	Dairy_Ice cream	USA
SRR2047425	2015L-6214	Dairy_Ice cream	USA
SRR2047433	2015L-6155	Dairy_Ice cream	USA
SRR2047435	2015L-6244	Dairy_Ice cream	USA
SRR2047408	2015L-6238	Dairy_Ice cream	USA
SRR2047409	2015L-6224	Ice Cream	USA
SRR2047410	2015L-6252	Dairy_Ice cream	USA
SRR2047440	2015L-6212	Dairy_Ice cream	USA
SRR2047441	2015L-6178	Dairy_Ice cream	USA
SRR2047442	2015L-6248	Dairy_Ice cream	USA
SRR2047447	2015L-6174	Dairy_Ice cream	USA
SRR2047456	2015L-6209	Dairy_Ice cream	USA
SRR2047457	2015L-6175	Ice Cream	USA
SRR2047458	2015L-6245	Dairy_Ice cream	USA
SRR2047459	2015L-6202	Dairy_Ice cream	USA
SRR2047495	2015L-6165	Dairy_Ice cream	USA
SRR2047496	2015L-6168	Dairy_Ice cream	USA
SRR2047510	2015L-6184	Dairy_Ice cream	USA
SRR2047511	2015L-6215	Ice Cream	USA
SRR2047512	2015L-6204	Dairy_Ice cream	USA
SRR2047515	2015L-6241	Dairy_Ice cream	USA
SRR2047516	2015L-6182	Dairy_Ice cream	USA
SRR2047517	2015L-6235	Dairy_Ice cream	USA
SRR2047542	2015L-6225	Dairy_Ice cream	USA
SRR2047543	2015L-6173	Ice Cream	USA
SRR2047548	2015L-6242	Dairy_Ice cream	USA
SRR2047549	2015L-6251	Dairy_Ice cream	USA
SRR2047563	2015L-6223	Dairy_Ice cream	USA
SRR2047564	2015L-6157	Dairy_Ice cream	USA
SRR2047565	2015L-6221	Ice Cream	USA
SRR2047566	2015L-6195	Dairy_Ice cream	USA
SRR2047569	2015L-6233	Dairy_Ice cream	USA
SRR2047573	2015L-6208	Dairy_Ice cream	USA
SRR2047574	2015L-6253	Dairy_Ice cream	USA
SRR2047575	2015L-6185	Dairy_Ice cream	USA
SRR2047576	2015L-6166	Dairy_Ice cream	USA
SRR2047570	2015L-6153	Dairy_Ice cream	USA
SRR2047571	2015L-6203	Dairy_Ice cream	USA
SRR2047572	2015L-6226	Dairy_Ice cream	USA
SRR2047578	2015L-6154	Dairy_Ice cream	USA
SRR2047579	2015L-6229	Dairy_Ice cream	USA
SRR2047580	2015L-6239	Dairy_Ice cream	USA
SRR2047590	2015L-6230	Dairy_Ice cream	USA
SRR2047591	2015L-6190	Dairy_Ice cream	USA
SRR2047602	2015L-6159	Dairy_Ice cream	USA
SRR2047606	2015L-6243	Dairy_Ice cream	USA
SRR2047609	2015L-6163	Dairy_Ice cream	USA
SRR2047610	2015L-6169	Dairy_Ice cream	USA
SRR2047618	2015L-6156	Dairy_Ice cream	USA
SRR2047619	2015L-6254	Dairy_Ice cream	USA
SRR2047621	2015L-6200	Ice Cream	USA
SRR2047622	2015L-6161	Dairy_Ice cream	USA
SRR2047824	2015L-6158	Dairy_Ice cream	USA
SRR2047826	2015L-6160	Dairy_Ice cream	USA
SRR2047827	2015L-6171	Dairy_Ice cream	USA
SRR2047850	2015L-6216	Ice Cream	USA
SRR2047851	2015L-6240	Dairy_Ice cream	USA
SRR2048043	2015L-6207	Dairy_Ice cream	USA
SRR2048046	2015L-6219	Dairy_Ice cream	USA
SRR2048047	2015L-6177	Dairy_Ice cream	USA
SRR2048048	2015L-6187	Dairy_Ice cream	USA
SRR2048050	2015L-6220	Ice Cream	USA
SRR2048052	2015L-6196	Dairy_Ice cream	USA
SRR2048054	2015L-6210	Dairy_Ice cream	USA
SRR2048055	2015L-6180	Dairy_Ice cream	USA
SRR2053314	CFSAN033568	ice cream	USA:TX
SRR2053316	CFSAN033572	ice cream	USA:TX
SRR2053319	CFSAN033580	ice cream	USA:TX
SRR2053335	CFSAN033571	ice cream	USA:TX
SRR2053342	CFSAN033574	ice cream	USA:TX
SRR2053357	CFSAN033587	ice cream	USA:TX
SRR2053352	CFSAN033581	ice cream	USA:TX
SRR2054128	CFSAN033570	ice cream	USA:TX
SRR2054129	CFSAN033579	ice cream	USA:TX
SRR2054136	CFSAN033565	ice cream	USA:TX
SRR2054178	CFSAN033578	ice cream	USA:TX
SRR2054183	CFSAN033563	ice cream	USA:TX
SRR2054189	CFSAN033586	ice cream	USA:TX
SRR2054209	CFSAN033584	ice cream	USA:TX
SRR2054230	CFSAN033567	ice cream	USA:TX
SRR2054231	CFSAN033569	ice cream	USA:TX
SRR2054249	CFSAN033562	ice cream	USA:TX
SRR2054251	CFSAN033585	ice cream	USA:TX
SRR2054256	CFSAN033583	ice cream	USA:TX
SRR2054261	CFSAN033575	ice cream	USA:TX
SRR2054272	CFSAN033582	ice cream	USA:TX
SRR2054277	CFSAN033564	ice cream	USA:TX
SRR2054281	CFSAN033566	ice cream	USA:TX
SRR2053329	CFSAN033573	ice cream	USA:TX
SRR2054168	CFSAN033576	ice cream	USA:TX
SRR2054250	CFSAN033577	ice cream	USA:TX
SRR2076042	CFSAN034252	ice cream	USA:TX
SRR2076046	CFSAN034241	ice cream	USA:TX
SRR2076055	CFSAN034233	ice cream	USA:TX
SRR2075977	CFSAN034244	ice cream	USA:TX
SRR2075987	CFSAN034240	ice cream	USA:TX
SRR2075990	CFSAN034235	ice cream	USA:TX
SRR2075992	CFSAN034239	ice cream	USA:TX
SRR2075993	CFSAN034242	ice cream	USA:TX
SRR2075994	CFSAN034243	ice cream	USA:TX
SRR2075995	CFSAN034253	ice cream	USA:TX
SRR2076004	CFSAN034236	ice cream	USA:TX
SRR2076005	CFSAN034246	ice cream	USA:TX
SRR2076006	CFSAN034247	ice cream	USA:TX
SRR2076012	CFSAN034237	ice cream	USA:TX
SRR2076017	CFSAN034245	ice cream	USA:TX
SRR2076022	CFSAN034251	ice cream	USA:TX
SRR2076026	CFSAN034249	ice cream	USA:TX
SRR2076027	CFSAN034250	ice cream	USA:TX
SRR2076028	CFSAN034254	ice cream	USA:TX
SRR2076034	CFSAN034238	ice cream	USA:TX
SRR2076036	CFSAN034248	ice cream	USA:TX
SRR2078882	CFSAN034270	ice cream	USA:TX
SRR2078887	CFSAN034256	ice cream	USA:TX
SRR2078888	CFSAN034257	ice cream	USA:TX
SRR2078889	CFSAN034262	ice cream	USA:TX
SRR2078896	CFSAN034264	ice cream	USA:TX
SRR2078897	CFSAN034265	ice cream	USA:TX
SRR2078898	CFSAN034266	ice cream	USA:TX
SRR2078903	CFSAN034260	ice cream	USA:TX
SRR2078904	CFSAN034261	ice cream	USA:TX
SRR2078905	CFSAN034269	ice cream	USA:TX
SRR2078906	CFSAN034271	ice cream	USA:TX
SRR2078913	CFSAN034263	ice cream	USA:TX
SRR2078914	CFSAN034272	ice cream	USA:TX
SRR2078918	CFSAN034258	ice cream	USA:TX
SRR2078919	CFSAN034259	ice cream	USA:TX
SRR2078920	CFSAN034268	ice cream	USA:TX
SRR2078921	CFSAN034273	ice cream	USA:TX
SRR2078926	CFSAN034267	ice cream	USA:TX
SRR2078927	CFSAN034255	ice cream	USA:TX
SRR2124528	CFSAN034234	ice cream	USA:TX
Enrichment hours (time points and 4 replicates per time point)
H24_R4	H24_R4
H24_R1	H24_R1
H24_R3	H24_R3
H24_R2	H24_R2
H20_R1	H20_R1
H20_R3	H20_R3
H20_R2	H20_R2
H20_R4	H20_R4
H40_R4	H40_R4
H40_R3	H40_R3
H40_R2	H40_R2
H40_R1	H40_R1
H28_R1	H28_R1
H28_R3	H28_R3
H28_R2	H28_R2
H28_R4	H28_R4
H36_R2	H36_R2
H36_R3	H36_R3
H36_R1	H36_R1
H36_R4	H36_R4
H44_R3	H44_R3
H44_R2	H44_R2
H44_R1	H44_R1
H48_R4	H48_R4
H48_R3	H48_R3
H48_R2	H48_R2
H48_R1	H48_R1
H44_R4	H44_R4
H32_R4	H32_R4
H32_R2	H32_R2
H32_R3	H32_R3
H32_R1	H32_R1
Non-Outbreak
ERR1102318	DMG1500198	human	NA
ERR1102628	DMG1500508	human	NA
SRR3634437	FDA00005851	swab	USA: IL
SRR3081896	CFSAN043238	environmental	USA:WA
SRR3081900	CFSAN043236	environmental	USA:WA
SRR3081905	CFSAN043235	apples	USA:WA
SRR3081933	CFSAN042813	apples	USA:WA
SRR3082366	CFSAN042789	environmental	USA:WA
SRR3100244	FDA00006939	environmental swabs	USA: MN
SRR3100246	FDA00006938	environmental swabs	USA: MN
SRR1805420	NRRL B-33036	beef franks	missing
SRR3115268	CFSAN044543	Environmental	USA:WA
SRR3137560	FDA00006937	environmental swabs	USA: MN
SRR3137561	FDA00006940	environmental swabs	USA: MN
SRR3171611	FSIS1605729	environmental: non-food-contact surface	USA:CA
SRR3171612	FSIS1605732	environmental: non-food-contact surface	USA:CA
SRR3108932	LiDS0170	environmental, Swab or Sampling; swab - food contact surface; building - abattoir or meat processing	Canada:Quebec:Saint-Hyacinthe
SRR3109062	LiDS0216	environmental, Swab or Sampling; swab - inanimate object surface; building - abattoir or meat processing	Canada:Nova Scotia:Dartmouth
SRR3114233	LiDS0123	solid - Food; Food; Raw Meat Products; Raw Meat (processed) - Gound/minced meat - beef; Raw	Canada:Nova Scotia:Dartmouth
SRR3452342	FDA00007419	environmental sponge sticks	USA: MN
SRR3579422	FDA00007420	environmental sponge sticks	USA: MN
SRR3606548	FDA00010208	environmental swabs	USA:CA
SRR3606554	FDA00010214	environmental swabs	USA:CA
SRR3606555	FDA00010215	environmental swabs	USA:CA
SRR3995865	FDA00007114	environmental swabs	USA: MN
SRR2071969	FDA00006953	environmental swab	USA: CA
SRR2082806	FDA00006953	environmental swab	USA: CA
SRR2071972	FDA00006956	environmental swab	USA: CA
SRR2082816	FDA00006956	environmental swab	USA: CA
SRR2071973	FDA00007005	environmental swab	USA: CA
SRR2082948	FDA00007005	environmental swab	USA: CA
SRR2071977	FDA00006954	environmental swab	USA: CA
SRR2082854	FDA00006954	environmental swab	USA: CA
SRR1544421	CFSAN022649	cured pork & pork liver (liverwurst) spread	USA:CA
SRR1505088	CFSAN011047	salmon, hot smoked, pacific spp.	USA:WA
SRR1505016	CFSAN011052	salmon, hot smoked, pacific spp.	USA:WA
SRR1745441	PNUSAL001200	missing	USA
SRR1812873	CFSAN028533	environmental: non-food-contact surface-	USA:CA
SRR1849378	CFSAN029618	environmental: non-food-contact surface	USA:OH
SRR1534988	PNUSAL000871	blood	USA
SRR2646861	PNUSAL001790	missing	USA
SRR2071980	FDA00006951	environmental swab	USA: CA
SRR2071981	FDA00006952	environmental swab	USA: CA
SRR2071982	FDA00006955	environmental swab	USA: CA

## Sheet: Figure 1B
Table S1 Full List and Accession numbers for all genomes used in the small phylogenetic tree
Outbreak
NCBI Accession	Strain ID	Source	Collected by:
SRR1922579	CFSAN030116	Ice cream	Food and Drug Administration
SRR2076022	CFSAN034251	Ice cream	Food and Drug Administration
SRR1975179	PNUSAL001324	Clinical	Centers for Disease Control and Prevention
SRR1745441	PNUSAL001200	Clinical	Centers for Disease Control and Prevention
SRR1917503	CFSAN029791	Ice cream	Food and Drug Administration
SRR1917468	CFSAN029792	Ice cream	Food and Drug Administration
SRR1922575	CFSAN030112	Ice cream	Food and Drug Administration
SRR2053314	CFSAN033568	Ice cream	Food and Drug Administration
SRR2078914	CFSAN034272	Ice cream	Food and Drug Administration
SRR1193828	PNUSAL000593	Clinical	Centers for Disease Control and Prevention
SRR2053329	CFSAN033573	Ice cream	Food and Drug Administration
SRR1922576	CFSAN030113	Ice cream	Food and Drug Administration
SRR1917473	CFSAN029801	Ice cream	Food and Drug Administration
SRR1917502	CFSAN029796	Ice cream	Food and Drug Administration
SRR1917469	CFSAN029803	Ice cream	Food and Drug Administration
SRR2078919	CFSAN034259	Ice cream	Food and Drug Administration
SRR2124528	CFSAN034234	Ice cream	Food and Drug Administration
SRR2078889	CFSAN034262	Ice cream	Food and Drug Administration
SRR2078904	CFSAN034261	Ice cream	Food and Drug Administration
SRR2078896	CFSAN034264	Ice cream	Food and Drug Administration
SRR1217489	PNUSAL000635	Clinical	Centers for Disease Control and Prevention
SRR2053316	CFSAN033572	Ice cream	Food and Drug Administration
SRR2078882	CFSAN034270	Ice cream	Food and Drug Administration
SRR2075990	CFSAN034235	Ice cream	Food and Drug Administration
SRR2075994	CFSAN034243	Ice cream	Food and Drug Administration
SRR1973880	CFSAN030794	Environment	Food and Drug Administration
SRR1973713	CFSAN030793	Environment	Food and Drug Administration
SRR2078921	CFSAN034273	Ice cream	Food and Drug Administration
SRR2010694	CFSAN032531	Environment	Food and Drug Administration
Enrichment hours (time points and 4 replicates per time point)
H24_R4	H24_R4
H24_R1	H24_R1
H24_R3	H24_R3
H24_R2	H24_R2
H20_R1	H20_R1
H20_R3	H20_R3
H20_R2	H20_R2
H20_R4	H20_R4
H40_R4	H40_R4
H40_R3	H40_R3
H40_R2	H40_R2
H40_R1	H40_R1
H28_R1	H28_R1
H28_R3	H28_R3
H28_R2	H28_R2
H28_R4	H28_R4
H36_R2	H36_R2
H36_R3	H36_R3
H36_R1	H36_R1
H36_R4	H36_R4
H44_R3	H44_R3
H44_R2	H44_R2
H44_R1	H44_R1
H48_R4	H48_R4
H48_R3	H48_R3
H48_R2	H48_R2
H48_R1	H48_R1
H44_R4	H44_R4
H32_R4	H32_R4
H32_R2	H32_R2
H32_R3	H32_R3
H32_R1	H32_R1
Non-outbreak
SRR3081900	CFSAN043236	Environment	Food and Drug Administration
SRR1544421	CFSAN022649	Environment	Department of Agriculture
SRR3114233	LiDS0123	Meat	Public Health Agency of Canada
SRR3606554	FDA00010214	Environment	Food and Drug Administration
SRR1849378	CFSAN029618	Environment	Department of Agriculture
SRR3634437	FDA00005851	Environment	Food and Drug Administration
